# Supplementary material for: High-flow nasal cannula in adults with acute respiratory failure and after extubation: a systematic review and meta-analysis
Source: Respir Res. 2018 Oct 16;19:202. doi: 10.1186/s12931-018-0908-7 (PMC6192218; doi:10.1186/s12931-018-0908-7)
Supplement: Supplementary file 2 — Additional Tables and Figures. (ZIP 5033 kb) [file 12931_2018_908_MOESM2_ESM.zip]

Archive with 9 entries (9 files):
- Fig. S1.tif
- Fig. S2.tif
- Fig.S3.tif
- Fig.S4.tif
- table S1 Characteristics of included studies.tif
- table S2 discomfort.tif
- table S3 Length of stay.tif
- table S4 Respiratory rate.tif
- table S5 Oxygenation.tif
